# Supplementary material for: Effect of Mixed Strains on Microbial Community and Flavor Metabolites in Fermentation Process of Chi-Flavor Baijiu
Source: Foods. 2024 Oct 31;13(21):3497. doi: 10.3390/foods13213497 (PMC11545386; doi:10.3390/foods13213497)
Supplement: Supplementary file 1 [file foods-13-03497-s001.zip]

Archive with 1 entries (1 files):
- foods-3183927-supplementary.pdf
